# Supplementary material for: Legal education reform and medical litigation: Improved access but delayed justice in plastic surgery malpractice cases in South Korea
Source: PLoS One. 2025 May 29;20(5):e0323059. doi: 10.1371/journal.pone.0323059 (PMC12121745; doi:10.1371/journal.pone.0323059)
Supplement: S1 File — (XLSX) [file pone.0323059.s001.xlsx]

## Sheet: Sheet1
Court	Judgment Date	Case Date	Case Name	Winner	Patient Gender	Medical Professional	Outcome	Proportion of Liability Compensation	Case Description	Procedure Performed	Complications	Compensation	Moral Damages
Seoul Central District Court	20060829	20030226	Case 2005Gahap14385: Compensation (Medical)	Patient	Female	Unknown	101464367	0.3	A case of eye protrusion and vision deterioration following double eyelid revision surgery.	Blepharoplasty	1. Lagopthalmos 2. Exposure keratitis	94464367	7000000
Busan District Court	20071112	20030709	Case 2007Gadan54456: Compensation (Basic)	Patient	Unknown	Plastic Surgeon	7000000	0	A case of nasal deviation and redness following rhinoplasty with Gore-Tex implantation.	Rhinoplasty	1. Nasal deviation 2. Abscess of nose	0	7000000
Busan District Court	20080822	20021115	Case 2007Gahap10026: Judgment [Compensation (Medical)]	Patient	Female	Plastic Surgeon	95932833	0.8	A case of nonunion and fracture following limb lengthening surgery.	Lower Limb Lengthening Surgery	1. Non-union of tibial bone 2. Tibial fracture	70139953	25000000
Seoul Central District Court	20081028	20070615	Case 2007Gadan419116: Judgment [Compensation (Medical)]	Patient	Female	Unknown	10714000	1	A case of moderate nasal deviation to the left following augmentation rhinoplasty.	Rhinoplasty	Nasal deviation	5714000	5000000
Busan District Court	20081031	20070120	Case 2007Gadan154332 (Main Case) / 2007Gadan154349 (Counterclaim)	Doctor	Female	Unknown	0	0	A case of severe swelling and mass formation following filler injections in both lower eyelids.	Filler injection	Foreign bodies, lower eyelids	0	0
Seoul Southern District Court	20090312	20070511	Case 2008Gahap1751: Judgment [Compensation Amount]	Patient	Unknown	Ophthalmologist	5000000	0.5	A case of bilateral eyelid asymmetry and forehead scarring following upper and lower blepharoplasty and forehead lift (coronal incision).	1. Blepharoplasty, both 2. Forehead lift	1. Asymmetry of double eyelids on both sides 2. Scar on forehead	3000000	2000000
Busan District Court	20090410	20061017	Case 2007Gadan149569: Judgment [Compensation (Medical)]	Doctor	Female	Unknown	0	0	A case of large scar formation following upper back liposuction.	Liposuction	Skin necrosis	0	0
Busan District Court	20090515	20060920	Case 2007Gadan121035: Judgment [Compensation (Medical)]	Patient	Female	Unknown	5000000	0	A case of extensive scalp alopecia, and sensory loss following facial cosmetic surgery in a transgender woman, along with significant jaw sagging, nasal deviation, and asymmetric deformities of her face.	1. Zygomatic Reduction Surgery 2. Corrective Augmentation Rhinoplasty 3. Forehead Foreign Body Removal Surgery	Scar formation	0	5000000
Busan District Court	20090710	20070519	Case 2008Gadan47738: Compensation (Medical)	Patient	Female	Unknown	44233528	0.8	A case of extensive soft tissue infection and necrosis following abdominal liposuction.	Liposuction	1. Scar 2. Hyperpigmentation of skin	20233528	24000000
Jeonju District Court	20090923	20050622	Case 2009Gahap1435: Judgment [Compensation (Medical)]	Patient	Female	Plastic Surgeon	14000000	0	A case of necrosis following bilateral foreign body removal and TRAM free flap breast reconstruction.	1. Breast foreign body removal surgery 2. Breast reconstruction surgery	Flap necrosis	0	7000000
Seoul Central District Court	20091223	20050707	Case 2008Gahap37143: Judgment [Compensation (Medical)]	Patient	Female	미상	50000000	0	A case of total body paralysis due to hypoxic brain injury following breast augmentation surgery.	Breast augmentation	Hypoxic brain injury	0	50000000
Seoul Central District Court	20100720	20071024	Case 2009Gadan122768: Judgment [Compensation (Medical)]	Patient	Unknown	Unknown	15000000	0	A case of left lateral plantar nerve injury following calf reduction surgery and nerve block procedure.	1. Calf reduction surgery 2. Nerve block	Incomplete left lateral plantar nerve injury	0	15000000
Seoul Southern District Court	20100813	20090413	Case 2009Gadan56478: Judgment [Compensation (Medical)]	Patient	Female	Unknown	24440400	1	A case of hypertrophic scarring, suture marks, pigmentation, and umbilical deformity following scar revision surgery for a cesarean section, abdominal liposuction, and abdominoplasty with skin excision and repositioning.	Abdominoplasty	Scar	19440400	5000000
Seoul Central District Court	20101109	20070922	Case 2009Gahap50648: Compensation (Medical)	Patient	Female	Plastic Surgeon	21401999	1	A case of sensory nerve injury following mandibular reduction surgery.	Chin reduction surgery	Inferior alveolar nerve injury	1401999	20000000
Seoul Central District Court	20101109	20070914	Case 2009Gahap50648: Compensation (Medical)	Patient	Female	Plastic Surgeon	76761503	1	A case of bleeding and infection following rhinoplasty.	Rhinoplasty	1. Nasal deformity 2. Scar	52255077	20000000
Seoul Central District Court	20110713	20091218	Case 2010Gahap18381: Compensation (Medical)	Patient	Female	OB-GYN	385693767	0.6	A case of hypoxic brain injury, quadriplegia, and joint contracture following clitoral unhooding and G-spot augmentation procedures.	Vaginoplasty	1. Propofol-induced respiratory depression 2. Hypoxic brain damage	340693767	45000000
Seoul Central District Court	20110816	20080520	Case 2010Gadan407007: Judgment [Compensation]	Doctor	Female	Plastic Surgeon	0	0	A case of scarring following infrabrow excision blepharoplasty and Slimlift laser treatment.	1. Infrabrow Excision Blepharoplasty 2. Laser therapy	Scar	0	0
Suwon District Court	20110901	20090407	Case 2009Gahap14237: Compensation (Medical)	Patient	Female	Unknown	167586726	0.4	A case of persistent vegetative state as a complication following liposuction.	Liposuction	Hypoxic brain injury	117586726	50000000
Ulsan District Court	20111027	20100115	Case 2010Gahap6945: Compensation (Medical)	Patient	Female	Unknown	276155336	0.6	A case of fatal deep vein thrombosis occurring during breast augmentation surgery.	Breast augmentation	1. Cardiac arrhythmia 2. Death	235155336	41000000
Seoul Central District Court	20111122	20090328	Case 2010Gahap98547: Compensation (Medical)	Patient	Female	Unknown	277751676	0.3	A case of hypoxic brain injury due to cardiac arrest during eye and nose cosmetic surgery.	Rhinoplasty	1. Cardiac arrest 2. Hypoxic brain damage	285148676	45000000
Seoul Central District Court	20120522	20090116	Case 2010Gahap31308: Compensation (Medical)	Patient	Female	GP	32682749	0.5	A case of severe necrosis and infection following breast augmentation, resulting in near-total loss of breast contour and persistent pain.	Breast augmentation	1. Breast necrosis 2. Infection	12682749	20000000
Seoul Central District Court	20120605	20091001	Case 2010Gahap45185	Patient	Female	Unknown	61103819	0.5	A case of right nostril necrosis following nasolabial fold filler injection, reconstructed in the U.S. with a paramedian forehead flap.	Filler injection	Skin necrosis	46103819	15000000
Busan District Court	20121114	20110616	Case 2011Gahap25223: Judgment [Compensation (Medical)]	Patient	Unknown	General Surgeon	24206052	0.7	A case of irregular thigh contour and right elbow skin necrosis following bilateral arm and thigh liposuction and calf reduction surgery.	Liposuction	Scars	14206052	10000000
Seoul Central District Court	20170217	20120313	Case 2014Gadan5282324: Compensation (Medical)	Patient	Female	Unknown	28102400	0.8	A case of skin laxity, depression, and adhesions in the thighs, abdomen, and arms following bilateral accessory breast and arm liposuction.	Liposuction	Scar	23102400	5000000
Seoul Central District Court	20170426	20160203	Case 2016Gadan5061323: Compensation (Medical)	Patient	Male	Plastic Surgeon	92537236	0.8	A case of blindness due to retrobulbar hemorrhage following orbital fracture reduction surgery at the plastic surgery department of a university hospital.	Orbital fracture repair	Blindness due to retrobulbar hemorrhage	72537236	20000000
Seoul Central District Court	20170516	20110910	Case 2016Gadan5010721: Compensation (Medical)	Patient	Unknown	Unknown	22029838	1	A case of placing a hemostatic gauze inside the nose and suturing it after eye and rhinoplasty	1. Rhinoplasty 2. Blepharoplasty	1. Bad odor 2. Facial pain 3. Nasal septal perforation 4. External nasal deformity	6029838	16000000
Seoul Central District Court	20170609	20140210	Case 2015Gadan5226864: Compensation (Medical)	Patient	Unknown	Unknown	24940315	0.7	A case of a lineal scar left by bacterial infection after receiving a threadlifting procedure	Thread face lifting procedure	1. Bacterial infection 2. Scar	9940315	15000000
Busan District Court	20170719	20051214	Case 2015Gadan206623: Compensation (Medical)	Patient	Female	General Surgeon	7000000	0	Case of extensive scarring after breast reduction surgery	Reduction mammaplasty	Scar	0	7000000
Seoul Central District Court	20170816	20130409	Case 2015Gadan5027807: Compensation (Medical)	Patient	Female	Unknown	5009100	0.01	A case of corneal damage, scarring on the left inner canthus, and asymmetry of the double eyelid after undergoing double eyelid and epicanthoplasty surgery	1. Double eyelid surgery 2. Frontal incision surgery 3. Rhinoplasty (autologous dermis)	1. Corneal damage 2. Double eyelid asymmetry 3. Left medial canthal scar	9100	5000000
Busan District Court	20170822	20130308	Case 2016Gadan307688: Compensation (Medical)	Patient	Female	Unknown	37551091	0.7	A case of damage to the inferior alveolar nerve after orthognathic surgery	Two jaw surgery	Inferior alveolar nerve injury	27551091	10000000
Seoul Central District Court	20170824	20130805	Case 2016Gadan5129984: Judgment [Compensation (Medical)]	Patient	Unknown	Unknown	65540511	0.7	YVOIRE filler was injected into the entire nose, and the tip of the nose became necrotic. -> Scarring and ear deformation occurred.	Filler injection	Skin necrosis	49820086	20000000
Seoul Central District Court	20170906	20130312	Case 2015Gadan5368447: Compensation (Medical)	Patient	Female	Plastic Surgeon	11333000	0.6	A case of infection, discoloration, and perforation occurring after rhinoplasty	Rhinoplasty	Infection	6333000	5000000
Seoul Central District Court	20170906	20140120	Case 2015Gadan5368447: Compensation (Medical)	Patient	Female	Plastic Surgeon	3000000	0	A case of a side effect of a crooked nose after receiving rhinoplasty	Rhinoplasty	Nasal deviation	0	3000000
Seoul Central District Court	20170927	20110425	Case 2014Gadan93987	Patient	Unknown	Unknown	19851189	0.8	A case of a patient who received filler injections on the face and developed skin necrosis on the right side of the nose, and underwent composite tissue grafting.	Filler injection	Skin necrosis	39994849	5000000
Seoul Central District Court	20171018	20111013	Case 2015Gahap551715: Compensation (Medical)	Patient	Female	Plastic Surgeon	512962495	0.7	A case of hypoxic brain damage occurred after receiving anesthesia for Accusculpt laser treatment	Laser theray	Hypoxic brain injury	631449765	90000000
Seoul Central District Court	20171025	20130828	Case 2014Gadan3700: Judgment [Compensation (Medical)]	Patient	Unknown	Unknown	25994012	0.8	After injecting Elegan Juvederm Voluma into the nasolabial folds on both sides, skin necrosis -> scars after skin necrosis	Filler injection	Skin necrosis	15994012	10000000
Daejeon District Court	20171108	20130114	Case 2016Gadan104087: Judgment [Compensation (Medical)]	Doctor	Female	Unknown	0	0	A case of left chin nerve damage, right facial paralysis, and depression after facial contouring surgery	Facial contouring surgery	1. Decreased sensation in the left lower jaw 2. Permanent impairment of the right upper jaw joint movement	0	0
Seoul Central District Court	20171115	20120121	Case 2016Gahap531176: Compensation (Medical)	Patient	Unknown	Unknown	20560054	0.5	Case of ptosis, corneal opacity, keratitis, and dry eye after ptosis correction surgery on the right eye	Ptosis Correction Surgery	1. Lagopthalmos 2. Corneal damage	5560054	15000000
Seoul Central District Court	20171116	20140707	Case 2015Gadan5157524: Judgment [Compensation (Medical)]	Patient	Female	Dermatologist	7000000	0	Case of multiple sunken areas on the face after receiving Ultraformer and Dermotoxin treatment	Laser theray	Facial skin dimpling	0	7000000
Busan District Court	20171212	20130627	Case 2014Gadan216436: Judgment [Compensation (Medical)]	Patient	Unknown	Unknown	16088754	0.7	Case of dry eye and decreased vision due to lagophthalmos after double eyelid surgery	Blepharoplasty	1. Dry eye 2. Exposure keratitis	6088754	10000000
Seoul Southern District Court	20180126	20130806	Case 2016Gadan1568: Compensation	Patient	Female	Unknown	10000000	0	Case of fat necrosis after breast reduction surgery	Reduction mammaplasty	Fat necrosis	0	10000000
Changwon District Court	20180131	20150914	Case 2016Gadan107908 (Main Case)	Patient	Unknown	Unknown	8911128	1	A case of skin necrosis, scarring, blurred vision, dry eyes, and panic disorder after receiving filler on the bridge of the nose	Filler injection	Skin necrosis	8911128	5000000
Seoul Central District Court	20180201	20110214	Case 2015Gadan5100207: Compensation (Medical)	Patient	Unknown	Unknown	13600794	0.6	A case where the inferior colliculus nerve canal was exposed and the jawline became uneven after undergoing facial contouring surgery	Facial contouring surgery	1. Inferior alveolar nerve injury 2. Irregular resection margin	10600794	3000000
Seoul Central District Court	20180207	20131021	Case 2015Gadan5229375: Compensation (Medical)	Patient	Unknown	Unknown	10900000	0.01	A case of sunken scars on the bridge of the nose and mandible after blepharoplasty (reoperation), augmentation rhinoplasty, and mandibular liposuction	1. Double eyelid surgery (reoperation) 2. Augmentation rhinoplasty 3. Mandibular liposuction	1. Sunken nose bridge scar 2. Sunken mandibular area	4900000	6000000
Seoul Southern District Court	20180320	20160610	Case 2017Gahap104867: Compensation (Medical)	Patient	Female	Unknown	126632609	0.6	A case of death after receiving tumescent solution injection for facial wrinkle removal surgery	Wrinkle removal surgery	Hypoxic brain injury	60,632,609‬	66000000
Suwon District Court	20180330	20151023	Case 2016Gadan225604: Compensation (Medical)	Doctor	Unknown	Unknown	0	0	A case of a patient complaining of ptosis symptoms even after undergoing upper eyelid surgery and epicanthoplasty	1. Upper eyelid surgery 2. Epiphora surgery	1. Bilateral dry eye syndrome 2. Punctate corneal erosion in the left eye	0	0
Seoul Central District Court	20180424	20141208	Case 2015Gadan5321530: Compensation (Medical)	Patient	Unknown	Unknown	68630814	0.6	A case of masticatory disorder, speech dysfunction, and left-side facial paralysis that occurred after receiving left mandibular right angle plastic surgery to correct a square jaw line	Mandibular osteotomy	1. Masticatory impairment 2. Speech disorder 3. Partial paralysis of the left side of the face	51987402	20000000
Seoul Central District Court	20180425	20110610	Case 2017Gahap513526: Compensation (Medical)	Doctor	Male	Unknown	0	0	A case of silicone gel rupturing and leaking after breast augmentation surgery	Breast Augmentation Using Implants	Breast implant rupture	0	0
Seoul Central District Court	20180523	20070517	Case 2014Gahap558283: Compensation (Medical)	Doctor	Male	Urologist	0	0	A case of infection after urologist injected filler into glans	Filler injection	Infection	0	0
Seoul Southern District Court	20180621	20130723	Case 2017Gadan203545: Compensation (Medical)	Patient	Male	Urologist	5000000	0	A case of erectile dysfunction following penile plastic surgery for correction of penile curvature	Penile plastic surgery	Erectile dysfunction	0	5000000
Incheon District Court	20180622	20160509	Case 2018Gadan209170: Compensation (Medical)	Patient	Female	Unknown	15000000	0	A case of necrosis of the right nipple after inverted nipple surgery	Inverted nipple surgery	Nipple necrosis and scarring	0	15000000
Seoul Central District Court	20180626	20150302	Case 2016Gadan5124330: Compensation (Medical)	Patient	Female	Unknown	15277000	0.7	Case of infection after breast augmentation surgery via axillary incision	Breast Augmentation Using Implants	Infection	4135390	5000000
Busan District Court	20180626	20160119	Case 2017Gadan30244: Compensation (Medical)	Patient	Female	Unknown	5000000	0	Case of both eyes becoming asymmetrical after double eyelid surgery	Blepharoplasty	Double eyelid asymmetry	0	5000000
Seoul Southern District Court	20180628	20160411	Case 2016Gadan30474: Compensation (Basic)	Patient	Unknown	Unknown	74564540	1	Filler removal on both cheeks	Filler removal surgery	Scar	29564540	45000000
Seoul Central District Court	20180829	20120827	Case 2016Gadan5141335: Compensation (Medical)	Doctor	Unknown	Plastic Surgeon	0	0	A case of sensory abnormality and automatism after lipoma removal and contouring surgery on the left cheek.	Lipoma removal	Sensory disturbance	0	0
Seoul Western District Court	20180829	20151006	Case 2015Gadan245186: Compensation (Medical)	Doctor	Female	Unknown	0	0	Case of cerebral hemorrhage after Blue Rose Lifting	Thread face lifting procedure	Cerebral hemorrhage	0	0
Seoul Central District Court	20181016	20130801	Case 2016Gadan5178689: Compensation (Medical)	Doctor	Unknown	Unknown	0	0	A case in which the plaintiff claimed that after receiving plastic surgery and epicanthoplasty on the upper and lower eyelids from defendant 1, ectropia developed and after receiving additional lateral canthal fixation surgery from defendant 2, ectropia of the lower eyelid developed.	1. Upper and lower eyelid surgery 2. Epiphora surgery 3. Lower eyelid skin grafting	Patient dissatisfaction	0	0
Busan District Court	20181018	20170612	Case 2017Gadan323755: Compensation (Medical)	Doctor	Female	Unknown	0	0	A case where the scar got worse after undergoing a front trim surgery scar correction surgery	Scar revision	Scar	0	0
Uijeongbu District Court	20181019	20130422	Case 2015Gadan25733: Compensation (Medical)	Patient	Male	Unknown	9069767	0.7	A case of scars and pigmentation left after receiving vascular laser treatment	Laser theray	1. Scars 2. Hyperpigmentation of skin	3069767	6000000
Gwangju District Court	20181031	20171107	Case 2018Gadan509807: Compensation (Medical)	Patient	Unknown	Unknown	5000000	0	A case of post-inflammatory hyperpigmentation after laser treatment to remove freckles and blemishes from the face	Laser theray	Hyperpigmentation of skin	0	5000000
Seoul Central District Court	20181101	20150630	Case 2017Gadan5153762: Compensation (Medical)	Patient	Female	Unknown	8080000	0.8	A case in which scarring and earlobe deformation occurred after undergoing rhinoplasty	Neck lift	1. Scar 2. Ear deformity	40800000	4000000
Seoul Western District Court	20181114	20130128	Case 2016Gadan232378: Compensation (Medical)	Doctor	Female	Unknown	0	0	A case of scarring and asymmetry of the buttocks after receiving Venus Laser Buttock Lifting Treatment	Laser theray	1. Pigmentation 2. Sinking	0	0
Gwangju District Court	20181212	20150217	Case 2016Gadan511141: Compensation (Medical)	Patient	Unknown	Unknown	12080000	0.7	A case of facial contouring surgery with pain, malunion, and asymmetry	Facial contouring surgery	1. Facial asymmetry 2. Pain 3. Left cheekbone nonunion	7080093	5000000
Gwangju District Court	20181227	20160326	Case 2017Gadan506160: Compensation (Medical)	Patient	Female	Unknown	35175688	1	A case of burns to the legs and arms after undergoing liposuction	Liposuction	Scar	30175688	5000000
Seoul Central District Court	20190402	20131030	Case 2015Gahap502614: Compensation (Medical)	Patient	Female	Dermatologist	59110665	0.8	A case of blindness and skin necrosis in the left eye after injection of nose filler (Juvederm VOLUMA with Lidocaine)	Filler injection	1. Left eye blindness 2. Skin necrosis on bridge of nose	29110665	30000000
Busan District Court	20190514	20170112	Case 2017Gadan6593: Compensation (Medical)	Patient	Unknown	Unknown	5000000	0	A case of scarring and deformity after getting filler in nose	Filler injection	Skin inflammation	0	5000000
Seoul Central District Court	20190612	20150209	Case 2016Gahap522936: Compensation (Medical)	Patient	Female	Plastic Surgeon	10000000	0	A case in which the vision in the right eye decreased after undergoing surgery to correct facial deformity by raising the position of the right eye and then correcting the sunken eyeball through bone grafting.	Vascularized iliac bone graft	Decreased vision	0	10000000
Seoul Central District Court	20190613	20160718	Case 2017Gadan5156587: Compensation (Medical)	Patient	Female	Unknown	8000000	0	A case of infection after rhinoplasty	Rhinoplasty	Nasal infection	0	8000000
Seoul Central District Court	20190618	20171002	Case 2018Gahap505034: Compensation (Medical)	Patient	Female	Plastic Surgeon	485908880	0.8	A case in which a patient died after cheekbone reduction surgery	Cheekbone reduction surgery	1. Skull fracture 2. Subdural hemorrhage 3. Intracerebral hemorrhage 4. Death	351788608	125000000
Seoul Central District Court	20190618	20131104	Case 2013Gahap93918: Compensation (Medical)	Doctor	Unknown	Plastic Surgeon	0	0	A case of hypoxic brain damage following upper eyelid surgery	Blepharoplasty	Hypoxic brain injury	0	0
Busan District Court	20190620	20130808	Case 2018Gadan318552: Judgment [Compensation (Medical)]	Patient	Unknown	Unknown	10000000	0	Skin necrosis occurs after filler treatment on the bridge of the nose and tip -> linear scars and sunken deformities remain.	Filler injection	Skin necrosis	0	10000000
Seoul Southern District Court	20190712	20100510	Case 2017Gadan10255: Compensation (Medical)	Patient	Female	Unknown	50369523	0.8	After breast augmentation using implants, symptoms of contracture occurred -> After receiving a triamcinolone injection, the implants ruptured, causing breast asymmetry and decreased nipple sensation	Steroid injections after breast augmentation	Breast asymmetry	35369523	15000000
Seoul Central District Court	20190717	20151005	Case 2016Gahap519275: Compensation (Medical)	Patient	Male	Unknown	0	0	A case of sepsis and cerebral infarction after liposuction	Liposuction	1. Fat embolism 2. Sepsis	0	0
Seoul Central District Court	20190813	20121020	Case 2014Gahap32965: Compensation (Medical)	Patient	Male	Unknown	266978691	0.7	A case of multiple peritoneal perforations, small bowel perforations, and colon perforations after abdominal liposuction, resulting in hernias and restricted movement	Abdominal liposuction	Multiple peritoneal and intestinal perforations	226978691	40000000
Seoul Central District Court	20190822	20140311	Case 2016Gadan5267299: Compensation (Medical)	Patient	Female	Unknown	41841978	0.7	A case of trigeminal nerve damage following orthognathic surgery, genioplasty, and mandibular angle orthognathic surgery	1. Bimaxillary surgery 2. Odontogenesis 3. Mandibular angle shaping	Inferior alevolar nerve injury	35841978	6000000
Busan District Court	20190829	20140615	Case 2017Gadan208852: Judgment [Compensation (Medical)]	Patient	Female	Unknown	25863246	0.8	A case of necrosis of breast tissue following breast augmentation and areola and nipple reduction surgery	1. Breast Augmentation 2. Areola Reduction	1. Breast necrosis 2. Linea scar	5863246	20000000
Seoul Central District Court	20190903	20110819	Case 2017Gadan5236483: Judgment [Compensation (Medical)]	Doctor	Unknown	Plastic Surgeon	0	0	A case of tooth sensitivity complication after ORIF for mandibular midline fracture	Open reduction and internal fixation	Inferior alevolar nerve injury	0	0
Seoul Central District Court	20190913	20121006	Case 2015Gadan5320964: Compensation (Medical)	Patient	Female	Unknown	0	0	A case of double eyelid asymmetry, dry eye, and slight left eye lagophthalmos after blepharoptosis correction surgery	Ptosis Correction Surgery	1. Eyelid asymmetry 2. Dry eye 3. Left eye lagophthalmos	0	0
Seoul Central District Court	20190917	20140618	Case 2016Gadan5203301: Compensation (Medical)	Doctor	Unknown	Plastic Surgeon	0	0	A case of unnatural facial movement due to facial nerve damage after square jaw and cheekbone reduction surgery	1. Cheekbone reduction surgery 2. Square jaw correction surgery	Facial coordination disorder	0	0
Seoul Central District Court	20190919	20170517	Case 2017Gadan5132789: Compensation (Medical)	Patient	Unknown	Unknown	15000000	0	A case of nasal pain, decreased sensation in the lower lip, sunken nose, asymmetry in the double eyelid, decreased right eyelid function, and scarring after eyelid surgery, rhinoplasty, and chin implant insertion	1. Eyelid surgery 2. Rhinoplasty 3. Chin implant insertion	1. Pain in the nasal area and decreased sensation in the lower lip 2. Partial sunken nose 3. Asymmetry and partial loss of double eyelids 4. Decreased right eyelid function 5. Scarring of the outer eyelid	0	15000000
Busan District Court	20190924	20160713	Case 2017Gadan319633: Compensation (Medical)	Patient	Unknown	Unknown	19306259	0.5	A case of jaw misalignment and malocclusion after orthognathic surgery	Two jaw surgery	1. Malocclusion 2. Facial asymmetry	10806259	8500000
Busan District Court	20190926	20170913	Case 2019Gadan207754: Judgment [Compensation (Medical)]	Doctor	Unknown	Unknown	0	0	After receiving facial and cervical wrinkle improvement surgery, wrinkles on the face and neck did not improve, and instead a 28cm scar was created on the face. After receiving lip wrinkle removal surgery, wrinkles did not improve, and instead a foreign body sensation, asymmetry on both sides, and itchiness occurred.	Facelift	1. Minor scars 2. Decreased sensation 3. Foreign body sensation	0	0
Daegu District Court	20191028	20161124	Case 2019Gahap10427: Compensation (Medical)	Patient	Female	Unknown	18135558	0.6	A case of infection and skin necrosis after breast reduction surgery	Reduction mammaplasty	1. Asymmetry of both breasts 2. Contracture 3. Scar	13135558	5000000
Seoul Central District Court	20191105	20180129	Case 2018Gadan5231584: Compensation (Medical)	Patient	Female	Unknown	107844871	0.9	A case of burns after receiving Ultraskin laser treatment	Laser theray	Scar	92844871	15000000
Seoul Eastern District Court	20191121	20170208	Case 2017Gadan134660: Compensation (Medical)	Patient	Unknown	Unknown	5785169	0.3	A case of scarring and depression after a facelift procedure	Thread face lifting procedure	Scar	2785169	3000000
Suwon District Court	20191127	20150106	Case 2017Gahap18760 (Main Case): Confirmation of Non-Existence of Obligation	Patient	Female	Unknown	15000000	0	A case where a patient did not undergo the chin augmentation surgery as promised after facial contouring surgery, and an infection occurred at the surgical site, leaving a scar.	Facial contouring surgery	Scar	0	3000000
Seoul Eastern District Court	20191128	20150414	Case 2018Gadan133077: Compensation (Medical)	Patient	Unknown	Plastic Surgeon	34835788	0.7	A case of facial paralysis following excision of a benign fibrolipomatous mass on the face	Lumpectomy	Facial nerve paralysis	29835788	5000000
Seoul Central District Court	20191210	20170918	Case 2017Gadan5243825: Compensation (Medical)	Patient	Female	Plastic Surgeon	14119533	0.4	A case in which breast reconstruction using implants and breast ptosis correction were performed after preventive mastectomy, but the skin became necrotic and the implants had to be removed.	Breast Augmentation Using Implants	1. Skin necrosis 2. Infection	4119533	10000000
Seoul Central District Court	20191218	20181016	Case 2018Gaso3120361	Patient	Unknown	Unknown	10,045,410원	0	A case of cellulitis occurring on the skin after receiving filler injections into the nose	Filler injection	Granulomatous disorder	50045410	5000000
Seoul Central District Court	20200422	20160511	Case 2019Gadan5037536: Compensation (Medical)	Doctor	Female	Plastic Surgeon	0	0	A case of reoperation at another location due to capsular contracture following breast augmentation	Breast Augmentation Using Implants	Scar	0	0
Daegu District Court	20200617	20170106	Case 2019Gaso52922: Revision Surgery Costs, etc.	Patient	Unknown	Unknown	2000000	0	A case of dissatisfaction with the results after lower eyelid surgery	Lower eyelid surgery	Anger	0	2000000
Seoul Northern District Court	20200910	20121026	Case 2018Gadan17263: Compensation (Medical)	Patient	Unknown	Plastic Surgeon	3000000	0	A case of a patient taking antiplatelet agents who underwent a non-invasive reduction of a fibula fracture and septoplasty and developed septal perforation	1. Closed reduction of nasal bone fracture 2. Septoplasty	1. Septal perforation 2. Loss of smell	0	3000000
Seoul Central District Court	20210413	20190603	Case 2020Gahap533384: Compensation (Medical)	Patient	Female	Unknown	380857427	0.8	A case of multiple cerebral infarction, blindness in the left eye, esotropia and hypertropia, narrowing of the right eye vision, and weakness in the right upper and lower extremities occurred after filler injection into the nose.	Filler injection	1. Cerebral infarction 2. Blindness in left eye	326857427	54000000
Seoul Central District Court	20210414	20160112	Case 2018Gahap520828: Compensation (Medical)	Doctor	Female	Unknown	0	0	Case of double vision after lower eyelid fat removal surgery	Lower eyelid surgery	1. Hematoma 2. Diplopia	0	0
Daegu District Court	20210423	20170515	Case 2020Gadan131681: Judgment [Compensation (Medical)]	Patient	Female	Unknown	37045148	1	Case of 2nd degree burns on cheek after shrink lifting procedure	Skin tightening using high intensity ultrasound	Scar	27045148	10000000
Suwon District Court	20210707	20190110	Case 2019Gadan78329: Compensation (Medical)	Patient	Unknown	Unknown	8250000	0.5	A case of reoperation due to asymmetry of both eyes after ptosis correction and lower eyelid fat placement surgery	1. Ptosis Correction Surgery 2. Fat Placement Surgery Under the Eyes 3. Eye Correction Reoperation"	1. Binocular asymmetry 2. Lagophthalmos	4250000	4000000
Daejeon District Court	20211015	20170909	Case 2021Gahap100161: Judgment [Compensation (Medical)]	Patient	Unknown	Unknown	5000000	0	A case of blindness due to occlusion of the right central retinal artery during marginal resection on 20170928 after receiving Cleviel filler on the forehead and nasolabial folds on 20170909 and tissue necrosis	Filler injection	1. Skin necrosis 2. Blindness of right eye	0	5000000
Seoul Central District Court	20211110	20170222	Case 2020Gahap533223: Compensation (Medical)	Patient	Female	Unknown	396212633	0.9	A case where a 0.7cc hyaluronic acid filler (Sub-Q 20A) of 23G was injected into the tip of the nose and a non-incision double eyelid revision surgery was performed, but the right eye became blind.	1. Filler injection 2. Blepharoplasty	1. Skin necrosis 2. Blindness of right eye	286212633	110000000
